# Supplementary material for: Partial homologies between sleep states in lizards, mammals, and birds suggest a complex evolution of sleep states in amniotes
Source: PLoS Biol. 2018 Oct 11;16(10):e2005982. doi: 10.1371/journal.pbio.2005982 (PMC6181266; doi:10.1371/journal.pbio.2005982)
Supplement: S1 Table — The table presents the mean and individual efficiency of the automatic scoring. The correct rate, the sensitivity, and the ability to score sleep correctly are presented. The SB epochs of the automated hypnogram are compared with the epochs’ scored “shelter” of the manual hypnogram. SB, sleep behavior. (XLSX) [file pbio.2005982.s005.xlsx]

## Sheet: Feuil1
	Correct Rate	Sensitivity	Specificity
#1	0.730	0.989	0.704
#2	0.911	0.777	0.965
#3	0.868	0.974	0.837
#4	0.924	0.947	0.919
#5	0.915	0.869	0.941
#6	0.890	0.911	0.883
Mean	0.873	0.911	0.875
