# Supplementary material for: Partial homologies between sleep states in lizards, mammals, and birds suggest a complex evolution of sleep states in amniotes
Source: PLoS Biol. 2018 Oct 11;16(10):e2005982. doi: 10.1371/journal.pbio.2005982 (PMC6181266; doi:10.1371/journal.pbio.2005982)
Supplement: S1 Data — (XLSX) [file pbio.2005982.s008.xlsx]

## Sheet: Fig 2 A
Percentage of awakening after stimulation per Hour per animal
	14:00:00	15:00:00	16:00:00	17:00:00	18:00:00	19:00:00	20:00:00	21:00:00	22:00:00	23:00:00	00:00:00	01:00:00	02:00:00	03:00:00	04:00:00	05:00:00	06:00:00	07:00:00	08:00:00	09:00:00	10:00:00	11:00:00	12:00:00	13:00:00
#1	66.6667	66.6667	50	50	0	0	0	0	33.3333	0	0	0	0	0	0	0	0	0	0	0	100	100	66.6667	100
#2	50	75	100	100	0	40	0	25	20	40	0	25	75	60	50	40	100	75	40	66.6667	100	66.6667	100	66.6667
#3	75	100	66.6667	66.6667	0	0	0	0	0	0	16.6667	50	40	50	16.6667	0	40	40	33.3333	0	60	80	100	100
#4	75	20	25	33.3333	33.3333	20	0	25	0	0	33.3333	0	0	40	0	0	0	0	0	0	75	50	100	66.6667
Number of Eye Movements per Hour per animal
	14:00:00	15:00:00	16:00:00	17:00:00	18:00:00	19:00:00	20:00:00	21:00:00	22:00:00	23:00:00	00:00:00	01:00:00	02:00:00	03:00:00	04:00:00	05:00:00	06:00:00	07:00:00	08:00:00	09:00:00	10:00:00	11:00:00	12:00:00	13:00:00
#1	407	824	1687	701	415	21	7	118	4	114	175	6	15	69	216	18	30	228	187	217	171	240	167	163
#2	543	832	3827	2489	3194	2749	115	246	286	40	86	245	39	361	39	211	93	93	381	1174	1698	1479	2905	1140
#3	429	406	2651	381	76	81	33	182	191	83	52	128	35	34	189	55	243	80	160	1223	1305	2764	1600	1121
#4	1593	1241	791	1492	162	121	225	100	174	20	18	15	147	116	261	30	29	150	188	515	458	1930	2332	3158
#5	1317	305	921	2556	925	208	6	4	8	8	10	119	17	17	17	153	72	102	306	730	1460	1652	1829	1282
Mean Heart Rate per Hour per animal
	14:00:00	15:00:00	16:00:00	17:00:00	18:00:00	19:00:00	20:00:00	21:00:00	22:00:00	23:00:00	00:00:00	01:00:00	02:00:00	03:00:00	04:00:00	05:00:00	06:00:00	07:00:00	08:00:00	09:00:00	10:00:00	11:00:00	12:00:00	13:00:00
#1	32.363	37.2708	52.7022	37.8755	34.7884	29.5097	31.4636	32.796	31.9962	31.1805	33.4642	29.3755	29.4533	30.2171	35.3289	29.8093	30.8097	33.101	31.638	31.6441	29.1189	28.9542	27.8351	26.4159
#2	26.4111	25.8214	50.4302	46.6104	46.4509	47.591	21.4335	21.9435	24.8887	19.4092	19.5735	21.0178	19.3795	20.7649	18.1711	21.5568	18.9639	20.6477	23.7305	30.4552	36.3515	33.0702	45.7443	32.9541
#3	32.6172	30.169	48.4166	39.0363	31.79	31.0351	30.6099	32.1323	30.3118	29.1788	28.0579	27.4304	26.8101	26.4862	26.8682	27.2633	27.204	26.4017	24.9859	34.2364	33.9723	42.6296	35.5329	31.8132
#4	37.1409	34.5801	31.5762	43.0237	34.1143	35.9117	38.1986	38.0664	37.415	35.3946	37.4254	38.095	39.7435	39.974	40.628	39.4379	38.0175	37.8402	36.0993	34.5352	33.3172	38.7959	39.3086	46.3392
#5	37.2699	25.1502	30.1898	42.1245	30.111	31.3859	24.0032	23.1298	24.2031	25.0831	26.2686	27.6749	27.0656	27.5977	27.6532	29.9333	30.8749	33.6308	32.7704	35.7563	41.1193	44.326	45.0829	40.0877
			,

## Sheet: Fig 2 B
% of time into the shelter
Animal	Wake period	Sleep Period
#1	68.3889	99.9826
#2	0	88.3854
#3	46.2118	93.592
#4	24.4722	99.974
#5	25.2257	96.0243

## Sheet: Fig 2 C
Number of Eye movements /hour
Animal	Wake period	Sleep Period
#1	545	115
#2	1864.12	584.5
#3	1332.12	177.812
#4	1624.38	141.938
#5	1415.25	168.875

## Sheet: Fig 2 D
Mean Heart Rate (Bpm)
Animal	Wake period	Sleep Period
#1	34.0669	31.661
#2	37.1742	24.7486
#3	36.7734	28.8001
#4	38.0102	37.556
#5	38.1688	28.5714

## Sheet: Fig 3 F
Active Wake
		Frequency (Hz)
Brain Region	Animal	0.610352	0.732422	0.854492	0.976562	1.09863	1.2207	1.34277	1.46484	1.58691	1.70898	1.83105	1.95312	2.0752	2.19727	2.31934	2.44141	2.56348	2.68555	2.80762	2.92969	3.05176	3.17383	3.2959	3.41797	3.54004	3.66211	3.78418	3.90625	4.02832	4.15039	4.27246	4.39453	4.5166	4.63867	4.76074	4.88281	5.00488	5.12695	5.24902	5.37109	5.49316	5.61523	5.7373	5.85937	5.98145	6.10352	6.22559	6.34766
MC	#1	0.000966311	0.000932386	0.0008809	0.000821453	0.000772385	0.000737296	0.000704263	0.000662856	0.00061327	0.000561842	0.000514181	0.00047238	0.000435748	0.000403373	0.000375619	0.000352619	0.000332887	0.000315071	0.000299598	0.000286921	0.000275883	0.000265344	0.000255594	0.000246789	0.000237679	0.000227078	0.000215389	0.000203927	0.000193561	0.000184409	0.000176262	0.000168901	0.000162211	0.000156187	0.000150792	0.000145813	0.00014106	0.000136661	0.000132746	0.000128843	0.000124217	0.000118955	0.000113981	0.000109813	0.000106042	0.000102221	9.8437e-05	9.47859e-05
	#2	0.00025641	0.000263091	0.000269998	0.000277903	0.000287127	0.000297233	0.000307117	0.000315161	0.000319932	0.000321176	0.000319709	0.000316168	0.000310383	0.000301915	0.000290515	0.000276154	0.000259472	0.000242163	0.000226236	0.000212803	0.000201881	0.00019301	0.000185563	0.000178801	0.00017223	0.000165901	0.000160109	0.000154892	0.000150016	0.000145332	0.000140912	0.000136862	0.000133185	0.000129835	0.000126697	0.000123453	0.000119756	0.000115644	0.000111517	0.000107557	0.000103527	9.92661e-05	9.49877e-05	9.08852e-05	8.68509e-05	8.27707e-05	7.8753e-05	7.49054e-05
	#3	0.000200981	0.000208988	0.00021616	0.000225475	0.000237957	0.000251553	0.000264662	0.000277711	0.000290703	0.000302685	0.000314228	0.000326827	0.000339206	0.000347897	0.000352192	0.000354977	0.000357747	0.00035815	0.000353897	0.000346403	0.000338841	0.000332634	0.000327526	0.000323394	0.000319959	0.000315662	0.000308786	0.00029956	0.000289709	0.000279799	0.00026833	0.000254022	0.00023801	0.000222885	0.000210169	0.000199578	0.000190272	0.000181825	0.000174116	0.000167037	0.000160437	0.000154079	0.000147647	0.000141003	0.000134422	0.000128409	0.00012315	0.000118271
cMC	#1	0.000847391	0.000806528	0.000745205	0.000676667	0.000618996	0.000573553	0.000528133	0.000474564	0.000415679	0.000359333	0.000311685	0.00027506	0.000248456	0.000229273	0.000215252	0.000204934	0.000196887	0.000189796	0.000183517	0.000179063	0.000177129	0.000177039	0.000177358	0.000177384	0.000177686	0.000178809	0.00017994	0.000179898	0.000179048	0.000178672	0.000178696	0.000177885	0.000176106	0.00017442	0.000173036	0.000171123	0.000168621	0.000166456	0.000164876	0.000163045	0.000160467	0.000157625	0.000154898	0.000151763	0.000147662	0.000143039	0.000138757	0.000134874
	#3	0.000290673	0.000307684	0.000324202	0.000344236	0.000367992	0.000392439	0.000416584	0.000441713	0.000467206	0.000491293	0.000515172	0.00054063	0.000564255	0.000580146	0.000588271	0.000594298	0.000600683	0.0006034	0.00059897	0.000590267	0.000582917	0.000578951	0.000576812	0.000575491	0.000575106	0.000574115	0.000569602	0.000561072	0.000551135	0.000541227	0.000529183	0.000512853	0.000494083	0.000476871	0.000463029	0.000451697	0.000441739	0.00043252	0.000423281	0.00041346	0.000403129	0.000392365	0.000380831	0.000368368	0.000355471	0.000342968	0.000331311	0.000320098
	#6	4.48925e-05	4.9818e-05	5.51088e-05	5.93601e-05	6.26023e-05	6.6237e-05	7.09468e-05	7.56309e-05	7.91727e-05	8.20542e-05	8.50292e-05	8.75168e-05	8.8809e-05	8.95617e-05	9.05308e-05	9.11535e-05	9.08579e-05	9.04279e-05	9.06292e-05	9.06358e-05	8.91282e-05	8.61617e-05	8.29885e-05	8.05879e-05	7.90374e-05	7.79239e-05	7.68294e-05	7.55455e-05	7.41194e-05	7.27178e-05	7.14205e-05	7.01845e-05	6.89623e-05	6.77677e-05	6.66378e-05	6.55509e-05	6.43717e-05	6.29441e-05	6.13047e-05	5.96985e-05	5.8291e-05	5.69793e-05	5.55852e-05	5.41003e-05	5.26305e-05	5.12236e-05	4.98668e-05	4.85508e-05
DVR	#1	0.00122653	0.00119085	0.00114161	0.00108534	0.00104001	0.00101042	0.00098245	0.000942129	0.000890061	0.000835067	0.000781864	0.000729218	0.000676735	0.000628743	0.000589771	0.000558126	0.000527569	0.000495552	0.000466051	0.000443044	0.000424945	0.000407779	0.000390762	0.000375681	0.000362503	0.000348782	0.000333034	0.000316589	0.000302025	0.000290743	0.000281867	0.000273248	0.000263883	0.000254846	0.0002472	0.000240083	0.000232018	0.000223111	0.000214727	0.000207593	0.000201128	0.000194332	0.00018677	0.000178711	0.000170648	0.000162953	0.000155956	0.000149902
	#2	0.000199207	0.000200742	0.000202253	0.000204633	0.000208728	0.000214329	0.000220073	0.000224161	0.000225383	0.000223827	0.00022049	0.000216103	0.000210644	0.000203987	0.000196337	0.000187874	0.00017862	0.000168969	0.000159822	0.000151908	0.000145312	0.000139754	0.000134976	0.000130708	0.000126597	0.000122438	0.000118344	0.000114556	0.000111133	0.000107935	0.00010485	0.000101907	9.9172e-05	9.66341e-05	9.41887e-05	9.1662e-05	8.8899e-05	8.59203e-05	8.2914e-05	7.99812e-05	7.70213e-05	7.39684e-05	7.09471e-05	6.8058e-05	6.52194e-05	6.23567e-05	5.95516e-05	5.6888e-05
	#3	0.000234164	0.000238278	0.000243994	0.000252508	0.000264114	0.000277654	0.000291716	0.000305434	0.000317947	0.000328535	0.000337619	0.000346147	0.000353762	0.000359093	0.000361979	0.000363765	0.000365166	0.000365316	0.000363364	0.000359753	0.000355423	0.000350728	0.000345754	0.000340919	0.000336405	0.000331308	0.000324233	0.000314879	0.00030446	0.000294121	0.000283395	0.000271021	0.000257137	0.000243679	0.000232407	0.000223392	0.000215671	0.000208523	0.000201754	0.000195294	0.000189019	0.000182844	0.000176715	0.000170524	0.000164262	0.000158253	0.000152836	0.000147774
	#5	0.000116828	0.000124211	0.000134117	0.00014763	0.000165072	0.000185521	0.000207545	0.000230413	0.000254096	0.000278243	0.000301927	0.000324439	0.000345466	0.000364547	0.000381345	0.000396377	0.000410395	0.000423146	0.000433807	0.000442439	0.000449867	0.000456267	0.000460855	0.000462832	0.000461868	0.000457984	0.000451678	0.000443805	0.000434781	0.0004244	0.00041275	0.000400661	0.000389061	0.000378506	0.000369278	0.000361301	0.000354068	0.000347122	0.000340374	0.00033384	0.000327506	0.000321451	0.000315608	0.000309547	0.000302967	0.000296196	0.000289718	0.000283396
	#6	9.19828e-05	0.000101856	0.000113042	0.000124638	0.000136964	0.000151444	0.00016861	0.000186965	0.000204722	0.000221691	0.000238226	0.000253445	0.000266187	0.000276787	0.000286227	0.000294399	0.000300757	0.000305855	0.000310626	0.000314637	0.000316513	0.000315911	0.000314009	0.00031199	0.0003098	0.000306506	0.000301381	0.000294492	0.000286494	0.000278111	0.000269842	0.000262046	0.000255054	0.000249047	0.000243975	0.00023969	0.000235958	0.000232307	0.000228206	0.000223584	0.000218869	0.000214315	0.000209667	0.000204735	0.000199823	0.000195229	0.000190742	0.00018603
NS	#2	0.000569141	0.000617995	0.000668059	0.000720425	0.000776307	0.000835583	0.000895561	0.000951958	0.00100154	0.0010433	0.00107731	0.00110433	0.00112639	0.00114437	0.00115408	0.00114853	0.00112582	0.00109209	0.00105578	0.00102202	0.000992706	0.000968348	0.000947539	0.000926914	0.000903669	0.00087764	0.000850283	0.000822721	0.000795799	0.000770974	0.000749415	0.000730389	0.000711826	0.00069249	0.000672494	0.000651857	0.00063002	0.000607142	0.000584606	0.00056342	0.000543028	0.000522465	0.000501839	0.000481826	0.000462417	0.000443045	0.000423569	0.000404526
	#4	0.00020978	0.000220331	0.00023178	0.000245977	0.000265135	0.000288702	0.000313895	0.000338803	0.000363783	0.00039013	0.000418238	0.000447076	0.000474994	0.000500691	0.000523506	0.000543368	0.00056077	0.000576296	0.00058995	0.000601297	0.000610163	0.000616621	0.000620559	0.000621938	0.000621169	0.000618599	0.000613995	0.000607105	0.000598117	0.000587001	0.00057325	0.000556993	0.000539618	0.000522822	0.000507753	0.000494959	0.000484183	0.000474507	0.000465498	0.000457467	0.000450128	0.000442426	0.000434121	0.000425948	0.000417953	0.000409321	0.000399872	0.000390134
	#5	0.000182243	0.000190117	0.000201072	0.000217106	0.000239075	0.000265089	0.000292022	0.00031834	0.000344342	0.000370038	0.000394441	0.000416855	0.000437145	0.000454759	0.000469257	0.000481657	0.000493426	0.000504341	0.000513041	0.000519303	0.000524124	0.00052785	0.000529488	0.000527643	0.00052152	0.000511532	0.000499314	0.000486581	0.00047376	0.000460295	0.000446105	0.000431978	0.000418786	0.000407111	0.000397325	0.000389216	0.000381902	0.000374691	0.00036764	0.000361021	0.000354839	0.000349049	0.000343539	0.000337879	0.000331732	0.000325459	0.000319652	0.000314125
	#6	0.000113264	0.00011913	0.000126167	0.000132589	0.00013858	0.000146275	0.000156303	0.000166153	0.000173512	0.000179235	0.000184935	0.000189806	0.000192521	0.000194209	0.000196647	0.000199259	0.000200662	0.000201566	0.000203414	0.000205411	0.000205351	0.000202803	0.000199609	0.000197538	0.000196722	0.000196297	0.000195604	0.00019453	0.000193204	0.000191768	0.000190424	0.000189409	0.000188787	0.000188422	0.000188232	0.00018827	0.000188421	0.00018826	0.000187516	0.000186496	0.000185707	0.000185129	0.000184266	0.000182892	0.000181276	0.000179636	0.000177898	0.000176061
Quiet Wake		Frequency (Hz)
	Animal	0.610352	0.732422	0.854492	0.976562	1.09863	1.2207	1.34277	1.46484	1.58691	1.70898	1.83105	1.95312	2.0752	2.19727	2.31934	2.44141	2.56348	2.68555	2.80762	2.92969	3.05176	3.17383	3.2959	3.41797	3.54004	3.66211	3.78418	3.90625	4.02832	4.15039	4.27246	4.39453	4.5166	4.63867	4.76074	4.88281	5.00488	5.12695	5.24902	5.37109	5.49316	5.61523	5.7373	5.85937	5.98145	6.10352	6.22559	6.34766
MC	#1	2.05027e-05	2.08416e-05	2.13876e-05	2.21963e-05	2.32725e-05	2.45556e-05	2.59155e-05	2.71748e-05	2.81855e-05	2.88979e-05	2.93388e-05	2.95388e-05	2.95156e-05	2.93136e-05	2.90066e-05	2.86531e-05	2.8275e-05	2.78784e-05	2.74685e-05	2.70412e-05	2.65835e-05	2.60861e-05	2.55465e-05	2.49543e-05	2.42858e-05	2.35181e-05	2.26537e-05	2.17275e-05	2.07918e-05	1.98958e-05	1.90703e-05	1.83196e-05	1.76264e-05	1.69768e-05	1.63723e-05	1.58149e-05	1.52918e-05	1.47869e-05	1.42939e-05	1.38135e-05	1.33482e-05	1.29066e-05	1.24975e-05	1.21149e-05	1.17427e-05	1.1377e-05	1.10299e-05	1.07112e-05
	#2	1.29443e-05	1.24314e-05	1.20012e-05	1.17309e-05	1.16363e-05	1.17007e-05	1.18361e-05	1.18712e-05	1.16459e-05	1.11229e-05	1.03997e-05	9.62392e-06	8.90284e-06	8.27369e-06	7.7265e-06	7.236e-06	6.78057e-06	6.35123e-06	5.9513e-06	5.58503e-06	5.2474e-06	4.9284e-06	4.62477e-06	4.34196e-06	4.08524e-06	3.85346e-06	3.64185e-06	3.4469e-06	3.26689e-06	3.10014e-06	2.94533e-06	2.80252e-06	2.67206e-06	2.55275e-06	2.44254e-06	2.34088e-06	2.24906e-06	2.16809e-06	2.09668e-06	2.03128e-06	1.96844e-06	1.90806e-06	1.8533e-06	1.80591e-06	1.76347e-06	1.72282e-06	1.68406e-06	1.64877e-06
	#3	3.0897e-05	3.39406e-05	3.73137e-05	4.10006e-05	4.49388e-05	4.89956e-05	5.3017e-05	5.6867e-05	6.04305e-05	6.36328e-05	6.64647e-05	6.89372e-05	7.09929e-05	7.25183e-05	7.34743e-05	7.3949e-05	7.40303e-05	7.36967e-05	7.29203e-05	7.18042e-05	7.05016e-05	6.90475e-05	6.73899e-05	6.55366e-05	6.35559e-05	6.14807e-05	5.93239e-05	5.71552e-05	5.50633e-05	5.30615e-05	5.11069e-05	4.91986e-05	4.73895e-05	4.57072e-05	4.41214e-05	4.25916e-05	4.11049e-05	3.96657e-05	3.82929e-05	3.70257e-05	3.58918e-05	3.48661e-05	3.38884e-05	3.29258e-05	3.19995e-05	3.11528e-05	3.03986e-05	2.97004e-05
cMC	#1	1.40389e-05	1.52411e-05	1.65654e-05	1.80489e-05	1.97483e-05	2.16425e-05	2.36323e-05	2.56208e-05	2.75662e-05	2.94576e-05	3.12692e-05	3.29692e-05	3.4562e-05	3.60746e-05	3.74937e-05	3.87667e-05	3.98883e-05	4.0929e-05	4.19409e-05	4.28881e-05	4.37234e-05	4.44821e-05	4.52216e-05	4.59011e-05	4.64288e-05	4.68114e-05	4.71388e-05	4.74219e-05	4.75787e-05	4.75995e-05	4.75894e-05	4.76071e-05	4.75862e-05	4.74606e-05	4.7258e-05	4.70166e-05	4.6701e-05	4.6258e-05	4.569e-05	4.5031e-05	4.42955e-05	4.34806e-05	4.2583e-05	4.16084e-05	4.05809e-05	3.95281e-05	3.84468e-05	3.73237e-05
	#3	6.92938e-05	7.82514e-05	8.88059e-05	0.000100815	0.000114022	0.00012796	0.000142017	0.000155763	0.000169104	0.000181947	0.000193879	0.000204456	0.00021363	0.000221574	0.000228238	0.00023346	0.000237357	0.000240177	0.000241951	0.000242686	0.000242656	0.000242019	0.000240375	0.000237217	0.000232691	0.000227477	0.000222034	0.000216351	0.000210358	0.000204257	0.000198395	0.000192971	0.000187917	0.000183056	0.00017829	0.000173585	0.000168893	0.000164205	0.000159613	0.000155212	0.000150973	0.000146805	0.00014266	0.000138541	0.000134479	0.000130526	0.000126705	0.000122959
	#6	8.14128e-06	8.78113e-06	9.63544e-06	1.07006e-05	1.19165e-05	1.32052e-05	1.45075e-05	1.57833e-05	1.69882e-05	1.80657e-05	1.89805e-05	1.97575e-05	2.04558e-05	2.10943e-05	2.16415e-05	2.20891e-05	2.24884e-05	2.28844e-05	2.32619e-05	2.35874e-05	2.38557e-05	2.40583e-05	2.41565e-05	2.41251e-05	2.39832e-05	2.37562e-05	2.3453e-05	2.30993e-05	2.27464e-05	2.24278e-05	2.21402e-05	2.18657e-05	2.15842e-05	2.12755e-05	2.09351e-05	2.05735e-05	2.01925e-05	1.97847e-05	1.93575e-05	1.89279e-05	1.84938e-05	1.8042e-05	1.75785e-05	1.71228e-05	1.66788e-05	1.62371e-05	1.57994e-05	1.53799e-05
DVR	#1	0.000176568	0.000178773	0.000182561	0.000187862	0.000193978	0.000200231	0.000206171	0.000211101	0.000213987	0.0002141	0.000211395	0.000206137	0.000198655	0.000189561	0.000179653	0.000169454	0.000159177	0.000149073	0.000139437	0.000130374	0.000121914	0.000114254	0.000107572	0.000101705	9.62869e-05	9.11561e-05	8.6393e-05	8.20439e-05	7.80337e-05	7.43226e-05	7.09391e-05	6.78477e-05	6.49429e-05	6.21898e-05	5.9642e-05	5.73022e-05	5.50781e-05	5.29045e-05	5.0814e-05	4.88499e-05	4.69867e-05	4.5173e-05	4.3399e-05	4.16967e-05	4.01003e-05	3.86071e-05	3.71707e-05	3.576e-05
	#2	1.05716e-05	1.119e-05	1.19034e-05	1.26814e-05	1.34805e-05	1.42508e-05	1.49687e-05	1.56358e-05	1.6228e-05	1.6682e-05	1.69536e-05	1.70542e-05	1.70072e-05	1.68107e-05	1.64725e-05	1.60418e-05	1.55719e-05	1.50769e-05	1.4551e-05	1.40038e-05	1.34544e-05	1.29097e-05	1.23687e-05	1.18411e-05	1.13462e-05	1.08957e-05	1.04839e-05	1.00923e-05	9.70741e-06	9.33585e-06	8.99825e-06	8.70449e-06	8.44288e-06	8.19731e-06	7.96254e-06	7.73747e-06	7.51873e-06	7.30793e-06	7.11139e-06	6.92809e-06	6.75213e-06	6.58788e-06	6.44612e-06	6.32519e-06	6.21248e-06	6.10371e-06	6.00466e-06	5.91629e-06
	#3	4.77388e-05	5.19626e-05	5.66669e-05	6.19217e-05	6.76872e-05	7.37208e-05	7.96761e-05	8.52737e-05	9.03569e-05	9.48669e-05	9.88301e-05	0.000102291	0.000105187	0.000107355	0.00010872	0.000109392	0.000109497	0.000109018	0.000107898	0.000106256	0.000104345	0.000102296	0.000100032	9.74424e-05	9.45503e-05	9.14874e-05	8.8392e-05	8.53593e-05	8.24287e-05	7.95849e-05	7.68065e-05	7.41316e-05	7.16371e-05	6.93396e-05	6.71614e-05	6.50205e-05	6.2908e-05	6.08623e-05	5.89197e-05	5.71178e-05	5.54917e-05	5.4024e-05	5.26313e-05	5.12418e-05	4.98821e-05	4.86435e-05	4.75547e-05	4.6533e-05
	#5	4.8361e-05	5.62237e-05	6.50211e-05	7.45785e-05	8.48929e-05	9.58367e-05	0.000106985	0.000117879	0.000128312	0.000138228	0.000147487	0.000155918	0.000163512	0.000170362	0.000176423	0.000181464	0.000185294	0.000187941	0.000189533	0.000190118	0.000189693	0.000188369	0.000186313	0.000183546	0.000180001	0.00017576	0.000171063	0.000166133	0.000161186	0.000156475	0.000152054	0.000147674	0.000143184	0.000138803	0.000134752	0.00013087	0.000126908	0.000122941	0.0001192	0.000115691	0.00011224	0.000108786	0.000105425	0.000102241	9.92098e-05	9.6255e-05	9.33496e-05	9.05473e-05
	#6	5.60228e-05	6.31681e-05	7.15251e-05	8.08861e-05	9.08401e-05	0.000100975	0.000111041	0.000120835	0.000130082	0.000138556	0.00014616	0.00015281	0.000158385	0.000162854	0.000166236	0.000168495	0.000169673	0.000170016	0.000169742	0.000168837	0.00016726	0.000165094	0.000162343	0.000158861	0.000154616	0.000149838	0.000144836	0.000139857	0.000135083	0.000130602	0.000126401	0.000122453	0.000118727	0.000115128	0.00011158	0.000108127	0.000104809	0.000101536	9.82427e-05	9.50521e-05	9.2107e-05	8.93562e-05	8.66641e-05	8.40122e-05	8.14459e-05	7.89561e-05	7.65493e-05	7.43009e-05
NS	#2	0.000115507	0.000130938	0.000147595	0.000164799	0.000181949	0.000198516	0.000214251	0.000229235	0.000243411	0.000256275	0.000267312	0.000276431	0.000283623	0.000288577	0.000291068	0.000291321	0.000289617	0.000285921	0.00028027	0.000273103	0.000264862	0.00025563	0.00024546	0.00023479	0.000224246	0.00021425	0.000204903	0.000196087	0.000187631	0.000179538	0.000172011	0.000165171	0.000158897	0.000153038	0.000147544	0.000142341	0.000137368	0.000132775	0.000128767	0.00012524	0.00012193	0.00011885	0.000116227	0.000114064	0.000112082	0.000110105	0.000108199	0.000106473
	#4	0.000131483	0.000145519	0.000161598	0.000179511	0.000199466	0.000221615	0.000245537	0.000270393	0.00029542	0.00032003	0.000343579	0.00036537	0.000384857	0.000401704	0.000415743	0.000427023	0.000435769	0.000442165	0.0004463	0.000448378	0.00044872	0.000447404	0.000444204	0.000439059	0.00043226	0.000423939	0.000413785	0.000401617	0.00038793	0.000373518	0.000358844	0.000344122	0.00032973	0.000316206	0.000303914	0.000292856	0.000282734	0.000273215	0.000264205	0.000255829	0.000248183	0.000241185	0.000234599	0.000228182	0.000221841	0.000215652	0.000209668	0.000203831
	#5	7.61454e-05	9.01185e-05	0.000105299	0.000121134	0.000137295	0.000153392	0.000168987	0.000183889	0.000198098	0.000211472	0.000223758	0.000234857	0.00024474	0.00025325	0.000260242	0.000265762	0.000269816	0.000272198	0.000272673	0.000271159	0.000267708	0.000262552	0.000256176	0.000249152	0.00024194	0.000234892	0.000228231	0.000221949	0.000215944	0.000210246	0.000204889	0.000199715	0.000194638	0.00018989	0.000185638	0.000181588	0.000177371	0.00017306	0.000168948	0.00016507	0.000161243	0.000157376	0.00015351	0.000149732	0.000146151	0.000142774	0.000139417	0.000135937
	#6	3.12194e-05	3.42456e-05	3.79535e-05	4.23608e-05	4.72962e-05	5.25261e-05	5.78635e-05	6.31292e-05	6.81016e-05	7.25972e-05	7.65856e-05	8.01786e-05	8.35148e-05	8.66501e-05	8.95148e-05	9.19943e-05	9.40966e-05	9.59595e-05	9.76283e-05	9.89662e-05	9.98802e-05	0.000100461	0.000100796	0.000100815	0.000100438	9.97105e-05	9.8775e-05	9.7786e-05	9.6851e-05	9.5989e-05	9.51886e-05	9.4478e-05	9.38424e-05	9.31525e-05	9.23168e-05	9.14151e-05	9.05446e-05	8.96485e-05	8.86383e-05	8.7559e-05	8.64939e-05	8.5426e-05	8.43169e-05	8.32006e-05	8.20939e-05	8.09494e-05	7.978e-05	7.86854e-05
Sleep behavior		Frequency (Hz)
	Animal	0.610352	0.732422	0.854492	0.976562	1.09863	1.2207	1.34277	1.46484	1.58691	1.70898	1.83105	1.95312	2.0752	2.19727	2.31934	2.44141	2.56348	2.68555	2.80762	2.92969	3.05176	3.17383	3.2959	3.41797	3.54004	3.66211	3.78418	3.90625	4.02832	4.15039	4.27246	4.39453	4.5166	4.63867	4.76074	4.88281	5.00488	5.12695	5.24902	5.37109	5.49316	5.61523	5.7373	5.85937	5.98145	6.10352	6.22559	6.34766
MC	#1	2.10012e-05	2.09812e-05	2.12157e-05	2.17272e-05	2.24558e-05	2.33432e-05	2.42867e-05	2.5088e-05	2.55633e-05	2.5675e-05	2.54919e-05	2.50744e-05	2.44686e-05	2.37652e-05	2.3071e-05	2.24261e-05	2.18096e-05	2.12191e-05	2.06887e-05	2.02261e-05	1.97874e-05	1.9333e-05	1.88701e-05	1.84207e-05	1.79791e-05	1.75234e-05	1.70538e-05	1.65979e-05	1.61795e-05	1.57959e-05	1.54311e-05	1.50813e-05	1.47533e-05	1.44412e-05	1.4129e-05	1.382e-05	1.35353e-05	1.32735e-05	1.30048e-05	1.27159e-05	1.24289e-05	1.21627e-05	1.19059e-05	1.16429e-05	1.13802e-05	1.1129e-05	1.08824e-05	1.06281e-05
	#2	9.33774e-06	8.94056e-06	8.51566e-06	8.14801e-06	7.95103e-06	7.93582e-06	7.96341e-06	7.86123e-06	7.55006e-06	7.06194e-06	6.48683e-06	5.90917e-06	5.36924e-06	4.87479e-06	4.43229e-06	4.04767e-06	3.71292e-06	3.4156e-06	3.1525e-06	2.92282e-06	2.72022e-06	2.53887e-06	2.37809e-06	2.23795e-06	2.11616e-06	2.00976e-06	1.91587e-06	1.83181e-06	1.75609e-06	1.68871e-06	1.6296e-06	1.57732e-06	1.52972e-06	1.48559e-06	1.44519e-06	1.40918e-06	1.37745e-06	1.34916e-06	1.32304e-06	1.29786e-06	1.27352e-06	1.25144e-06	1.23254e-06	1.21557e-06	1.19892e-06	1.18288e-06	1.16834e-06	1.15473e-06
	#3	4.20112e-05	4.36989e-05	4.57602e-05	4.82887e-05	5.12303e-05	5.43546e-05	5.73932e-05	6.0172e-05	6.25902e-05	6.45395e-05	6.59332e-05	6.68004e-05	6.7272e-05	6.7453e-05	6.73684e-05	6.70392e-05	6.65215e-05	6.58343e-05	6.49469e-05	6.38891e-05	6.27871e-05	6.17281e-05	6.06716e-05	5.95516e-05	5.83866e-05	5.72299e-05	5.60798e-05	5.49069e-05	5.37178e-05	5.25283e-05	5.13194e-05	5.00803e-05	4.88461e-05	4.76438e-05	4.64563e-05	4.52795e-05	4.41478e-05	4.30719e-05	4.20262e-05	4.10141e-05	4.00644e-05	3.91616e-05	3.82589e-05	3.73585e-05	3.65076e-05	3.5718e-05	3.49546e-05	3.4201e-05
cMC	#1	1.53753e-05	1.61741e-05	1.70935e-05	1.81403e-05	1.93398e-05	2.06372e-05	2.19178e-05	2.31092e-05	2.41912e-05	2.5131e-05	2.58941e-05	2.6504e-05	2.70181e-05	2.7449e-05	2.77648e-05	2.79641e-05	2.81034e-05	2.82424e-05	2.83917e-05	2.85296e-05	2.86432e-05	2.87355e-05	2.88127e-05	2.88907e-05	2.89975e-05	2.91469e-05	2.93193e-05	2.94847e-05	2.9632e-05	2.97585e-05	2.98483e-05	2.98819e-05	2.98577e-05	2.97842e-05	2.96623e-05	2.9498e-05	2.93108e-05	2.9102e-05	2.88429e-05	2.85158e-05	2.81411e-05	2.77443e-05	2.73261e-05	2.6876e-05	2.63914e-05	2.58831e-05	2.53728e-05	2.48762e-05
	#3	6.59276e-05	7.0993e-05	7.69013e-05	8.35562e-05	9.07561e-05	9.81795e-05	0.000105526	0.000112654	0.000119446	0.000125606	0.000130797	0.000134991	0.000138461	0.000141373	0.000143609	0.000145103	0.000146068	0.000146709	0.000146926	0.000146592	0.000145916	0.000145189	0.000144317	0.000142998	0.000141239	0.000139322	0.000137312	0.000135013	0.000132409	0.000129763	0.000127218	0.000124631	0.000121847	0.000118911	0.000115919	0.00011287	0.000109705	0.000106408	0.000103043	9.97232e-05	9.65061e-05	9.33377e-05	9.01328e-05	8.68949e-05	8.37164e-05	8.06906e-05	7.78593e-05	7.52235e-05
	#6	6.40117e-06	6.8055e-06	7.30246e-06	7.86348e-06	8.45735e-06	9.05753e-06	9.64174e-06	1.0195e-05	1.07068e-05	1.11543e-05	1.1502e-05	1.17314e-05	1.1859e-05	1.19085e-05	1.18854e-05	1.17973e-05	1.16767e-05	1.15564e-05	1.14387e-05	1.13092e-05	1.11679e-05	1.1026e-05	1.08864e-05	1.07418e-05	1.05855e-05	1.04151e-05	1.02365e-05	1.00663e-05	9.91576e-06	9.77412e-06	9.62581e-06	9.47619e-06	9.33892e-06	9.20927e-06	9.07621e-06	8.94656e-06	8.82874e-06	8.71016e-06	8.57888e-06	8.44699e-06	8.32659e-06	8.20601e-06	8.07455e-06	7.94552e-06	7.83117e-06	7.71947e-06	7.59874e-06	7.48341e-06
DVR	#1	0.000262171	0.000258812	0.000258383	0.000260706	0.000264991	0.000269971	0.000274281	0.000276853	0.000276675	0.000272469	0.000263331	0.000249672	0.000233063	0.000215226	0.000197421	0.000180519	0.000165134	0.000151555	0.000139719	0.000129366	0.000120241	0.000112184	0.000105104	9.89238e-05	9.35592e-05	8.88709e-05	8.46863e-05	8.09031e-05	7.75105e-05	7.44663e-05	7.16474e-05	6.89795e-05	6.65017e-05	6.42324e-05	6.20907e-05	6.00252e-05	5.80842e-05	5.62735e-05	5.44866e-05	5.26691e-05	5.09174e-05	4.9325e-05	4.78447e-05	4.63766e-05	4.49048e-05	4.34857e-05	4.21559e-05	4.08973e-05
	#2	1.0232e-05	1.05967e-05	1.10473e-05	1.15579e-05	1.21058e-05	1.26518e-05	1.31511e-05	1.35814e-05	1.39317e-05	1.41663e-05	1.42361e-05	1.41252e-05	1.38588e-05	1.34713e-05	1.29937e-05	1.24647e-05	1.19235e-05	1.13899e-05	1.08699e-05	1.03726e-05	9.90804e-06	9.47974e-06	9.08959e-06	8.74245e-06	8.43733e-06	8.16311e-06	7.90888e-06	7.67206e-06	7.45425e-06	7.25589e-06	7.07594e-06	6.91175e-06	6.7591e-06	6.61622e-06	6.48556e-06	6.36848e-06	6.2616e-06	6.16094e-06	6.06545e-06	5.97469e-06	5.88835e-06	5.80981e-06	5.74347e-06	5.68693e-06	5.63192e-06	5.5742e-06	5.51762e-06	5.46781e-06
	#3	7.29836e-05	7.62645e-05	8.01955e-05	8.47696e-05	8.98104e-05	9.49391e-05	9.97641e-05	0.000104091	0.000107837	0.000110796	0.000112693	0.000113481	0.000113369	0.00011253	0.000111002	0.000108914	0.000106537	0.000104003	0.000101236	9.82837e-05	9.5435e-05	9.28767e-05	9.0454e-05	8.79629e-05	8.54731e-05	8.31682e-05	8.10388e-05	7.89488e-05	7.68839e-05	7.49231e-05	7.30518e-05	7.11895e-05	6.934e-05	6.75654e-05	6.58773e-05	6.42582e-05	6.27105e-05	6.12124e-05	5.97228e-05	5.82684e-05	5.69235e-05	5.56837e-05	5.44626e-05	5.32297e-05	5.20528e-05	5.09817e-05	4.99696e-05	4.89535e-05
	#5	5.04473e-05	5.57832e-05	6.15842e-05	6.77953e-05	7.42208e-05	8.05004e-05	8.64996e-05	9.23721e-05	9.80975e-05	0.000103342	0.000107869	0.000111657	0.000114584	0.000116472	0.00011747	0.00011791	0.000117819	0.000117007	0.000115559	0.00011381	0.00011191	0.000109779	0.000107454	0.000105119	0.000102804	0.000100402	9.79554e-05	9.56306e-05	9.33905e-05	9.10426e-05	8.86138e-05	8.63381e-05	8.427e-05	8.22365e-05	8.01714e-05	7.82087e-05	7.64403e-05	7.48006e-05	7.31846e-05	7.15287e-05	6.98011e-05	6.80361e-05	6.63603e-05	6.48801e-05	6.35459e-05	6.22129e-05	6.08301e-05	5.94735e-05
	#6	7.24181e-05	7.84769e-05	8.54381e-05	9.2794e-05	0.000100281	0.000107773	0.000115061	0.000121948	0.000128392	0.000134295	0.000139291	0.000143007	0.000145408	0.000146647	0.000146723	0.0001456	0.000143553	0.000141112	0.000138664	0.000136266	0.000133818	0.00013127	0.000128669	0.00012605	0.000123371	0.000120602	0.00011781	0.000115084	0.000112439	0.000109843	0.000107276	0.000104723	0.000102198	9.97696e-05	9.74915e-05	9.53588e-05	9.33759e-05	9.15794e-05	8.99388e-05	8.83362e-05	8.66938e-05	8.50417e-05	8.34443e-05	8.1942e-05	8.05552e-05	7.92776e-05	7.80778e-05	7.6944e-05
NS	#2	0.000122939	0.000132217	0.000142319	0.000152889	0.000163518	0.000173725	0.000183209	0.000191941	0.000199825	0.000206403	0.000211091	0.000213605	0.000214028	0.000212539	0.000209275	0.000204445	0.000198392	0.000191462	0.000183914	0.000176024	0.000168169	0.000160715	0.000153847	0.000147567	0.000141792	0.000136433	0.000131436	0.00012679	0.000122478	0.000118465	0.000114732	0.0001113	0.000108175	0.000105309	0.000102656	0.000100225	9.80402e-05	9.60663e-05	9.42364e-05	9.25273e-05	9.09644e-05	8.9563e-05	8.83001e-05	8.7136e-05	8.60399e-05	8.49992e-05	8.40203e-05	8.31197e-05
	#4	0.000229642	0.000245013	0.000262869	0.000282243	0.000302135	0.000322017	0.000341471	0.000359647	0.000375596	0.00038896	0.000399728	0.000407414	0.000411252	0.00041129	0.000408485	0.000403532	0.000396481	0.000387736	0.000378362	0.000369062	0.000359788	0.000350553	0.00034168	0.000333141	0.000324567	0.000315959	0.000307722	0.000300049	0.000292722	0.000285411	0.000278011	0.000270783	0.000264038	0.000257653	0.000251228	0.000244708	0.00023839	0.000232361	0.000226431	0.000220533	0.000214721	0.000208901	0.000202938	0.00019695	0.000191179	0.000185632	0.000180095	0.000174505
	#5	8.25714e-05	9.18174e-05	0.000101562	0.000111649	0.000121857	0.000131922	0.000141676	0.000150953	0.000159526	0.000167276	0.000174252	0.000180369	0.000185265	0.0001886	0.00019038	0.000190888	0.000190397	0.000188941	0.000186365	0.000182663	0.000178218	0.00017357	0.000168985	0.000164433	0.000159917	0.000155585	0.000151508	0.000147553	0.000143562	0.000139514	0.000135473	0.000131482	0.000127584	0.000123873	0.000120404	0.00011711	0.000113865	0.000110648	0.000107557	0.000104632	0.000101761	9.88471e-05	9.6011e-05	9.34495e-05	9.11409e-05	8.88929e-05	8.66673e-05	8.46109e-05
	#6	3.90285e-05	4.25274e-05	4.64826e-05	5.07473e-05	5.52429e-05	5.98587e-05	6.43832e-05	6.86771e-05	7.27792e-05	7.66833e-05	8.01584e-05	8.298e-05	8.52236e-05	8.71151e-05	8.86563e-05	8.96412e-05	9.00457e-05	9.01409e-05	9.01337e-05	8.99477e-05	8.95024e-05	8.89697e-05	8.85444e-05	8.81383e-05	8.75305e-05	8.67197e-05	8.59175e-05	8.52362e-05	8.45662e-05	8.3773e-05	8.28829e-05	8.20179e-05	8.1216e-05	8.0401e-05	7.95389e-05	7.87281e-05	7.80451e-05	7.73839e-05	7.66046e-05	7.57849e-05	7.51056e-05	7.45033e-05	7.37073e-05	7.26702e-05	7.16779e-05	7.09309e-05	7.02897e-05	6.95723e-05
[truncated: 316 more columns]

## Sheet: Fig 4 D
normalized mean power spectra of the two clusters computed for each animal
S1
Time	0.732422	0.976562	1.2207	1.46484	1.70898	1.95312	2.19727	2.44141	2.68555	2.92969	3.17383	3.41797	3.66211	3.90625	4.15039	4.39453	4.63867	4.88281	5.12695	5.37109	5.61523	5.85938	6.10352	6.34766	6.5918	6.83594	7.08008	7.32422	7.56836	7.8125	8.05664	8.30078	8.54492	8.78906	9.0332	9.27734	9.52148	9.76562	10.0098	10.2539	10.498	10.7422	10.9863	11.2305	11.4746	11.7188	11.9629	12.207	12.4512
Power spectrum #1	1.00445	0.994356	0.98598	0.977574	0.969212	0.963374	0.96097	0.962737	0.969004	0.97943	0.990136	1.00497	1.01799	1.03024	1.0413	1.05169	1.06191	1.06915	1.07561	1.07823	1.08035	1.08213	1.08262	1.08032	1.07869	1.07554	1.07444	1.07268	1.06996	1.06495	1.06341	1.06147	1.05768	1.05338	1.04988	1.04234	1.03615	1.02913	1.02239	1.01336	1.00159	0.989155	0.975979	0.961366	0.944619	0.926905	0.907545	0.888431	0.861701
Power spectrum #3	1.05335	1.04089	1.0338	1.02791	1.0243	1.02017	1.01643	1.0158	1.01945	1.02738	1.03642	1.04329	1.05034	1.05741	1.06286	1.06629	1.06744	1.06602	1.06504	1.0614	1.05788	1.05051	1.04677	1.0403	1.03463	1.02994	1.02606	1.01785	1.01285	1.00585	0.99955	0.995776	0.988654	0.982055	0.977122	0.969158	0.96125	0.952427	0.939761	0.92746	0.914648	0.899872	0.884244	0.869688	0.850334	0.83375	0.82129	0.805903	0.786808
Power spectrum #4	1.11754	1.11301	1.10659	1.10075	1.09368	1.08439	1.07669	1.07034	1.06582	1.06716	1.06822	1.07566	1.08195	1.08898	1.0959	1.10007	1.10535	1.11089	1.11575	1.11619	1.1182	1.11654	1.11454	1.10821	1.10365	1.09786	1.09204	1.08636	1.08121	1.07723	1.07363	1.06872	1.06371	1.05787	1.04966	1.04268	1.03343	1.02299	1.01271	0.998458	0.990872	0.975969	0.961187	0.943355	0.935359	0.919532	0.910943	0.897468	0.880626
Power spectrum #5	1.02469	1.01786	1.01267	1.00876	1.00401	1.00331	1.0101	1.01339	1.01877	1.02266	1.02711	1.03122	1.03387	1.03559	1.03583	1.03918	1.038	1.03772	1.03949	1.03989	1.04213	1.04451	1.04639	1.05033	1.05202	1.05339	1.05607	1.05539	1.06053	1.06138	1.06167	1.06556	1.06811	1.06566	1.06246	1.05753	1.05423	1.05043	1.04708	1.03861	1.02755	1.01392	1.00499	0.984853	0.961659	0.936581	0.903033	0.869363	0.828497
Power spectrum #6	1.08503	1.07953	1.07604	1.0679	1.05894	1.04848	1.0463	1.05356	1.06072	1.07095	1.08119	1.08746	1.09908	1.10991	1.11768	1.1156	1.11856	1.11537	1.11546	1.11545	1.10248	1.09872	1.09431	1.09528	1.09243	1.0915	1.08787	1.08917	1.08713	1.08282	1.07963	1.0686	1.05986	1.04963	1.03445	1.0169	0.996273	0.972253	0.946454	0.919339	0.894029	0.864968	0.835264	0.806543	0.777041	0.748949	0.715769	0.691509	0.66809
S2
Time	0.732422	0.976562	1.2207	1.46484	1.70898	1.95312	2.19727	2.44141	2.68555	2.92969	3.17383	3.41797	3.66211	3.90625	4.15039	4.39453	4.63867	4.88281	5.12695	5.37109	5.61523	5.85938	6.10352	6.34766	6.5918	6.83594	7.08008	7.32422	7.56836	7.8125	8.05664	8.30078	8.54492	8.78906	9.0332	9.27734	9.52148	9.76562	10.0098	10.2539	10.498	10.7422	10.9863	11.2305	11.4746	11.7188	11.9629	12.207	12.4512
Power spectrum #1	0.983926	1.02041	1.0507	1.08109	1.11133	1.13244	1.14113	1.13474	1.11208	1.07438	1.03567	0.982035	0.934962	0.890647	0.850671	0.813088	0.77615	0.749949	0.726584	0.717121	0.709458	0.703013	0.701256	0.70958	0.715457	0.726857	0.730844	0.737181	0.747015	0.76516	0.770718	0.777728	0.791417	0.806994	0.819622	0.846889	0.869277	0.894668	0.919036	0.951705	0.994242	1.03921	1.08686	1.1397	1.20026	1.26431	1.33431	1.40343	1.50008
Power spectrum #3	0.811613	0.855611	0.880638	0.901436	0.914196	0.928782	0.941967	0.944203	0.931308	0.903328	0.871407	0.847129	0.822251	0.79727	0.778038	0.765932	0.761855	0.766884	0.770315	0.783194	0.795615	0.821649	0.834841	0.857703	0.877727	0.894283	0.90797	0.936973	0.95464	0.979329	1.00159	1.01492	1.04006	1.06337	1.08079	1.10891	1.13684	1.16799	1.21272	1.25615	1.3014	1.35357	1.40876	1.46016	1.5285	1.58706	1.63106	1.6854	1.75283
Power spectrum #4	0.660782	0.673843	0.692391	0.709243	0.729631	0.756456	0.778671	0.797009	0.810048	0.806186	0.803118	0.781642	0.763488	0.743199	0.723223	0.711201	0.69596	0.679983	0.665946	0.664682	0.658887	0.663673	0.66943	0.687716	0.700875	0.717567	0.734361	0.750772	0.765614	0.777102	0.787499	0.80167	0.816127	0.832992	0.856693	0.876824	0.903513	0.933642	0.963307	1.00445	1.02634	1.06935	1.11202	1.16348	1.18656	1.23223	1.25702	1.29591	1.34452
Power spectrum #5	0.936949	0.954393	0.967647	0.977639	0.989758	0.991544	0.974198	0.9658	0.952081	0.942148	0.930778	0.920285	0.913517	0.90911	0.908501	0.899938	0.902976	0.903675	0.899148	0.898132	0.892416	0.886334	0.881527	0.871483	0.867168	0.863658	0.856822	0.858564	0.845428	0.843262	0.842517	0.832595	0.826062	0.832338	0.84051	0.853097	0.861526	0.871217	0.879768	0.901408	0.929657	0.964445	0.987252	1.03868	1.09791	1.16195	1.24761	1.33359	1.43795
Power spectrum #6	0.888007	0.895253	0.89985	0.91057	0.922371	0.936156	0.939026	0.929465	0.920027	0.90655	0.893073	0.884812	0.869507	0.855245	0.845003	0.847752	0.843845	0.848057	0.847931	0.847943	0.865032	0.869981	0.875787	0.874514	0.878265	0.87949	0.884273	0.882565	0.88524	0.890917	0.895119	0.909649	0.921167	0.934631	0.954631	0.977739	1.00491	1.03654	1.07052	1.10623	1.13957	1.17784	1.21697	1.25479	1.29365	1.33065	1.37435	1.4063	1.43714
	cross frequency (Hz)	Peak frequency (Hz)
#1	10.7422	16.1133
#3	8.0869	16.3579
#4	10.2539	17.334
#5	11.2305	14.8924
#6	9.5215	15.1368
[truncated: 71 more columns]

## Sheet: Fig 4 F
%of S2 per vigilence state
	Wake	Quiet wake	Sleep Behavior
#1	0	22.3671	77.6329
#3	0	19.5767	80.3271
#4	0.077912	11.0635	88.8196
#5	0.30581	17.5671	82.1271
#6	0.110457	11.5243	88.3652

## Sheet: Fig 4 G
Evolution of the % of S2 per hour
	Hour of day
Animal	14:30:00	15:30:00	16:30:00	17:30:00	18:30:00	19:30:00	20:30:00	21:30:00	22:30:00	23:30:00	1900-01-01 00:30:00	1900-01-01 01:30:00	1900-01-01 02:30:00	1900-01-01 03:30:00	1900-01-01 04:30:00	1900-01-01 05:30:00	1900-01-01 06:30:00	1900-01-01 07:30:00	1900-01-01 08:30:00	1900-01-01 09:30:00	1900-01-01 10:30:00	1900-01-01 11:30:00	1900-01-01 12:30:00	1900-01-01 13:30:00
#1	6.66667	7.90278	0.541667	2.47222	13.9167	26.7917	24.3889	22.0833	10.1667	8.76389	18.2639	6.15278	8.15278	5.90278	17.4444	5.02778	11.625	14.5139	11.8333	14.4167	12.4306	11.6944	12.9722	6.75
#3	1.90273	3.12491	5.73595	6.20816	18.7217	19.7356	22.6522	15.8051	13.208	7.11092	7.65257	8.55532	8.24977	14.0135	20.0272	14.3885	17.5412	19.8189	15.3329	13.4441	8.51366	0.93053	0.55554	0.361101
#4	19.9305	17.0694	7.77776	23.1527	30.3888	15.5694	7.3611	7.62498	16.75	17.4583	10.7083	18.625	8.2222	8.19443	8.51387	20.6666	18.8888	15.375	16.5139	7.68054	1.88888	0.874998	3.69444	6.58332
#5	11.7361	8.37497	2.18055	7.54164	4.6111	14.5555	33.361	32.4443	24.0971	16.5972	18.0138	23.2221	12.1944	25.3332	8.84719	18.0416	21.861	17.2638	13.8611	7.31942	2.4861	2.77777	2.05555	9.06941
#6	13.5	20.361	6.73609	1.84722	9.59719	21.1944	20.3888	11.5277	8.62497	17.7638	14.1111	19.7777	13.7361	16.7222	16.4166	16.1249	32.6666	26.6666	23.1249	5.7222	1.54166	0.499998	0.638887	3.12499

## Sheet: Fig 4 I
Heart rate variablility during S1 and S2 (Bpm)
Animal	S1	S2
#1	2.28629	1.98484
#3	1.14715	0.822342
#4	2.93394	2.58374
#5	3.00728	2.37288
#6	1.62692	1.17445
Eye movements density (min-1)
Animal	S1	S2
#1	9.37467	13.0794
#3	8.83288	14.7426
#4	9.17664	12.7315
#5	10.4253	13.2219
#6	8.74721	11.8984
Muscle tone (µV) (hilbert asbolute value)
Animal	S1	S2
#1	3.99859	3.99427
#3	4.21546	4.18028
#4	3.78076	3.40051
#5	5.18489	4.87204
#6	2.40839	2.4023

## Sheet: Fig 5 D
density of sharp wave
	Time
Animal	18h-21h	21h-00h	00h-03h	03h-06h	06h-09h
#1	0.261111	0.594444	0.783333	0.722222	0.222222
#2	0.305556	0.616667	0.522222	0.65	0.394444
#3	0.505556	1.51667	1.86111	1.39444	1.00556
#4	1.36111	1.25556	1.58333	1.49444	1.06667
#5	0.288889	0.388889	0.466667	0.466667	0.233333
#6	0.638889	1.35556	1.39444	1.41111	0.35

[truncated: 11 more sheets: Fig 5 E, Fig 5 F, Fig 6 A, Fig 6 B, Fig 6 E, Fig 6 F, Fig 6 G, Fig 7 A, Fig 7 B, Fig 7 D, Fig 7 F]
